# Supplementary material for: Chitosan–Cu Catalyzed Novel Ferrocenated Spiropyrrolidines: Green Synthesis, Single Crystal X-ray Diffraction, Hirshfeld Surface and Antibacterial Studies
Source: Polymers (Basel). 2023 Jan 13;15(2):429. doi: 10.3390/polym15020429 (PMC9867216; doi:10.3390/polym15020429)
Supplement: Supplementary file 1 [file polymers-15-00429-s001.zip]

Archive with 1 entries (1 files):
- polymers-2077605-supplementary.pdf
